# Supplementary material for: A digital mRNA expression signature to classify challenging Spitzoid melanocytic neoplasms
Source: FEBS Open Bio. 2020 Jun 5;10(7):1326–41. doi: 10.1002/2211-5463.12897 (PMC7327909; doi:10.1002/2211-5463.12897)
Supplement: Supplementary file 4 — Table S1. Patient Cohort with Clinical Data, Histopathological Features and Expression Weights of the Molecular Signature. Table S2. Differentially Expressed Genes in SN vs. MST (S2.1), in SN vs. AST (S2.2) and in AST vs. MST (S2.3). Table S3. Library size of the studied cases (SN, AST and MST). Table S4. Characteristics of Identified Gene Pathways. Table S5. Gene expression values of the signature genes in the Skin Cutaneous Melanoma (SKCM) dataset provided by the Cancer Genome Atlas (TCGA, [19]). [file FEB4-10-1326-s004.xlsx]

## Sheet: Table S1
Table S1 Patient Cohort with Clinical Data, Histopathological Features and Expression Weights of the Molecular Signature
Lesion-type	Sex	Age (y)	Tissue Site	Histological Features	Follow up time (y)	Metastasis (N, M)	Breslow thickness (mm)	Expression Weight of the Molecular Signature
AST01	f	27	Upper leg	Compound AST	NA	NA	-	0.814964
AST02	f	31	Back	Compound AST	NA	NA	-	0.588054
AST03	m	19	Gluteal	Compound AST	5	-	-	0.449994
AST04	m	54	Upper leg	Compound AST	5	-	-	0.332919
AST05	m	9	Foot	Compound AST	0.5	-	-	0.186018
AST06	f	35	Upper arm	Dermal AST	10	-	-	0.358332
AST07	f	19	Abdomen	Compound AST	15	-	-	0.630665
AST08	f	55	Gluteal	Compound AST	6	-	-	0.342882
AST09	f	37	Upper arm	Dermal AST	7	-	-	0.28509
AST10	f	27	Back of Hand	Compound AST	NA	NA	-	0.326259
MST01	f	20	NA	Radial and vertical growth	2	N0M0	1.23	0.451952
MST02	m	24	Back and Axillary Lymph node	Radial and vertical growth	3	N1M1	1.07	0.789615
MST03	m	50	Upper leg	Radial and vertical growth	6	N0M0	2.98	0.690181
MST04	f	66	Lower leg	Compound architecture	8	N1M1	0.99	0.378166
MST05	f	62	Upper arm	Nodular	12	N0M0	1.8	0.746362
MST06	m	21	Lower arm	Unclassified	6	N0M0	2.5	0.868639
MST07	f	20	Gluteal	Unclassified	2	N0M0	0.3	0.618422
MST08	f	27	Upper arm	Unclassified	1	N0M0	0.6	0.660492
MST09	f	28	Shoulder	Unclassified	9	N3M0	1.4	0.60919
MST10	f	25	Upper arm	Unclassified	2	N0M0	0.95	0.613694
MST11	m	56	Upper back	Unclassified	8	N0M0	1.3	0.682819
MST12	m	26	Lower arm	Unclassified	1	N0M0	1.2	0.946377
MST13	f	44	Upper arm	Unclassified	4	N0M0	1.4	0.545926
MST14	f	23	Upper arm	Unclassified	6	N0M0	1.8	1
SN01	f	33	Upper leg	Dermal SN	3	-	-	0.0399692
SN02	m	9	Arm	Compound SN	6	-	-	0.533915
SN03	f	46	Upper leg	Compound SN	4	-	-	0.316502
SN04	f	23	Abdomen	Compound with atypical features	2	-	-	0.227056
SN05	f	26	Upper leg	Junctional SN	5	-	-	0.0894651
SN06	m	31	Leg	Junctional SN	9	-	-	0.186862
SN07	f	24	Gluteal	Compound SN with angiomatous features	6	-	-	0.370748
SN08	f	35	Back	Compound SN	2	-	-	0.355449
SN09	m	24	Abdomen	Dermal SN	11	-	-	0.115969
SN10	f	39	Cervical	Compound SN	4	-	-	0.496758
SN11	f	62	Arm	Dermal SN	4	-	-	0.152046
SN12	m	18	Leg	Compound SN	2	-	-	0.375984
SN13	m	32	Shoulder	Compound SN	2	-	-	0.13412
SN14	f	58	Abdomen	Junctional SN	11	-	-	0.237735
SN15	m	2	Lower leg	Compound SN	11	-	-	0.204051
SN16	m	13	Lower arm	Dermal SN	4	-	-	0.281181
SN17	f	32	Schoulder	Compound SN	4	-	-	0.422957
SN18	f	29	Upper leg	Dermal SN	4	-	-	0.371989
SN19	m	14	Knee	Compound SN	6	-	-	0.375045
SN20	f	42	Lower leg	Dermal SN	6	-	-	0.19859
SN21	m	33	Unknown	Dermal SN	3	-	-	0
SN22	f	19	Arm	Dermal SN	9	-	-	0.318161
SN23	NA	NA	NA	Dermal SN	NA	NA	-	0.264313
SN24	f	49	Knee	Compound SN	2	-	-	0.0583023
SN25	m	58	Unknown	Junction SN	8	-	-	0.0421298
SN26	f	20	Upper leg	Junction SN	11	-	-	0.144257
SN27	m	44	Back	Compound SN	17	-	-	0.0717118
								0.236491

## Sheet: Table S2
Table S2: Differentially Expressed Genes in SN vs. MST (S2.1), in SN vs. AST (S2.2) and in AST vs. MST (S2.3)
S2.1: Identified Significantly Differentially Expressed Genes in SN versus MST
Genes	Log FC	Ave Expr	t	p	adj.p
ACVR2A	-0,57	9,18	-3,59	0,0008	0,13
AKT1	0,27	12,3	2,42	0,0197	0,24
ARID1B	-0,23	10,86	-2,51	0,0159	0,24
ARNT2	0,55	9,91	2,48	0,0169	0,24
ATM	0,54	10,16	2,7	0,0099	0,21
BAMBI	0,83	9,31	2,58	0,0132	0,23
BCL2A1	0,89	8,91	3,19	0,0026	0,13
BMP2	-0,59	7,83	-3,45	0,0012	0,13
CACNA1H	-0,81	7,79	-2,83	0,007	0,19
CACNA2D2	-0,55	5,95	-2,38	0,0217	0,25
CDC25B	0,48	10,28	2,47	0,0177	0,24
CDC6	0,44	7,23	2,71	0,0095	0,21
CDC7	0,4	7,89	2,61	0,0124	0,23
CDKN2A	0,65	7,49	2,4	0,0206	0,24
CDKN2D	0,39	9,05	2,45	0,0186	0,24
COL4A5	-0,64	9,25	-3,1	0,0034	0,13
COL6A6	-0,99	6,4	-3,06	0,0038	0,13
DDB2	-0,38	9,51	-2,4	0,0208	0,24
EGFR	-0,48	11,17	-2,42	0,02	0,24
EIF2B4	-0,28	9,97	-3,05	0,0038	0,13
EP300	-0,31	10,79	-3,37	0,0016	0,13
ERBB2	-0,53	10,42	-2,66	0,011	0,21
FGF22	-0,59	8,17	-2,74	0,0089	0,21
FGF3	0,74	4,75	2,43	0,0193	0,24
FZD9	0,65	5,64	2,52	0,0153	0,24
GHR	-0,48	7,83	-2,4	0,0207	0,24
GNAS	0,22	12,7	2,51	0,0157	0,24
H2AFX	0,42	9,14	2,86	0,0065	0,18
HES5	-0,66	7,46	-2,56	0,0141	0,24
HMGA1	0,48	11,19	3,23	0,0024	0,13
HSPB1	-0,7	11,85	-2,47	0,0174	0,24
IL10	0,89	5,5	2,67	0,0106	0,21
IL11RA	-0,38	9,92	-3,09	0,0035	0,13
IL12RB2	0,63	7,48	2,5	0,016	0,24
IRS1	-0,43	8,32	-2,59	0,0129	0,23
JAK2	-0,42	10,9	-2,66	0,011	0,21
JUN	-0,47	8,99	-2,42	0,0199	0,24
KITLG	-0,42	9,97	-3,14	0,003	0,13
KLF4	-0,54	12,03	-2,44	0,0187	0,24
LAMA5	-0,41	10,26	-2,41	0,0201	0,24
LAMB4	-1,03	9,18	-2,98	0,0047	0,16
LEF1	0,97	9,31	3,91	0,0003	0,09
MAD2L2	0,41	9,86	2,73	0,009	0,21
NCOR1	-0,21	11,28	-2,44	0,0187	0,24
NF1	-0,3	10,22	-3,23	0,0024	0,13
NFKBIA	-0,38	11,75	-2,94	0,0052	0,16
NOTCH3	-0,5	11,42	-3,19	0,0026	0,13
NRAS	0,51	9,97	4,35	0,0001	0,06
NUPR1	-0,38	10,6	-2,52	0,0154	0,24
PBX1	-0,48	9,53	-3,33	0,0017	0,13
PDGFD	-0,69	8,86	-3,18	0,0027	0,13
PIK3CD	0,54	9,43	2,79	0,0078	0,2
PLA1A	1,06	6,69	2,59	0,0129	0,23
PPP3CA	-0,31	9,92	-2,96	0,005	0,16
PRKAA2	-0,58	6,36	-2,41	0,0203	0,24
PTCRA	0,53	5,8	2,51	0,016	0,24
RAD51	0,51	6,05	2,69	0,0099	0,21
RB1	0,31	9,58	3,13	0,0031	0,13
RUNX1T1	-0,42	9,27	-2,58	0,0133	0,23
SOS1	-0,29	10,45	-2,68	0,0104	0,21
SPP1	1,59	7,51	3,18	0,0027	0,13
SPRY1	-0,53	9,53	-3,85	0,0004	0,09
TBL1XR1	-0,27	11,41	-2,94	0,0053	0,16
TET2	-0,44	10,43	-3,77	0,0005	0,09
UBB	0,48	14,35	3,43	0,0013	0,13
WIF1	-1,17	7,8	-2,78	0,0079	0,2
WNT16	-0,8	8,85	-2,86	0,0065	0,18
WNT2B	-0,69	8,09	-3,22	0,0024	0,13
S2.2: Identified Significantly Differentially Expressed Genes in SN versus AST
Genes	Log FC	AveExpr	t	p	adj.p
ACAD9	-0,28	10,04	-2,07	0,0448	0,23
ACVR1B	-0,42	8,98	-2,48	0,0176	0,14
ACVR2A	-0,6	9,19	-3,21	0,0026	0,1
AR	-0,51	8,31	-2,17	0,0363	0,21
ARID1A	-0,29	9,86	-2,46	0,0184	0,15
ATRX	-0,27	11,03	-2,75	0,0088	0,12
AXIN2	-0,52	9,57	-2,66	0,0113	0,13
BAIAP3	-0,53	5,89	-2,19	0,034	0,2
BCL2	-0,59	8,87	-2,76	0,0086	0,12
BCL2A1	0,61	8,75	2,03	0,0488	0,24
BID	-0,49	8,5	-3,39	0,0016	0,08
BMP2	-0,5	7,86	-2,61	0,0125	0,13
BMPR1B	0,66	9,21	2,57	0,0138	0,13
CACNA1G	-0,56	6,82	-2,57	0,0138	0,13
CACNA1H	-0,91	7,77	-2,75	0,0088	0,12
CACNA2D2	-0,62	5,94	-2,28	0,0278	0,18
CACNG4	-0,75	5,98	-2,31	0,0259	0,17
CASP10	-0,44	6,45	-1,98	0,0541	0,25
CCNO	-0,78	4,97	-2,12	0,0399	0,21
CD40	-0,42	8,52	-2,48	0,0174	0,14
CDC14A	-0,44	8,72	-3	0,0046	0,11
CDC14B	-0,47	8,86	-2,63	0,0121	0,13
CDC7	0,41	7,84	2,53	0,0154	0,13
CEBPA	-0,53	11,28	-2,33	0,025	0,17
CNTFR	-1,02	7,32	-2,54	0,0151	0,13
COL4A5	-0,63	9,3	-2,63	0,0119	0,13
COL5A2	0,41	10,93	2,17	0,0363	0,21
COMP	1,24	9,97	2,41	0,0204	0,15
CREB3L4	-0,67	7,06	-3,1	0,0035	0,1
CREBBP	-0,29	7,99	-2,05	0,0473	0,24
CSF2	-0,85	4,38	-2,6	0,0131	0,13
DHX16	-0,26	9,02	-2,21	0,0331	0,2
DNMT3A	-0,25	9,52	-1,99	0,0531	0,25
DUSP4	0,88	11,09	2,95	0,0053	0,11
DUSP5	0,35	9,7	2,13	0,039	0,21
DUSP6	0,71	10,73	2,81	0,0076	0,12
E2F5	0,44	7,16	2,66	0,0112	0,13
EFNA5	-0,65	9,47	-3,21	0,0026	0,1
EGFR	-0,56	11,19	-2,62	0,0124	0,13
EIF2B4	-0,21	10,03	-1,98	0,0542	0,25
EP300	-0,24	10,85	-2,33	0,0247	0,17
ERCC2	-0,28	7,49	-2,14	0,0382	0,21
ERCC6	-0,43	8,75	-3,24	0,0024	0,1
ETV1	0,73	9,02	2,32	0,0253	0,17
FANCA	-0,34	6,75	-2,01	0,0509	0,25
FGF10	-0,59	5,74	-2,15	0,0378	0,21
FGF14	-1,28	5,66	-3,06	0,004	0,11
FGF19	-0,69	4,85	-2,53	0,0153	0,13
FGF7	-0,67	8,65	-2,53	0,0152	0,13
FGFR2	-0,65	9,7	-2,37	0,0226	0,16
FGFR3	-0,96	12,81	-3,2	0,0027	0,1
FLNC	-0,58	8,44	-2,36	0,0232	0,16
FN1	0,87	12,11	2,33	0,0248	0,17
FOSL1	1,08	8,23	3,38	0,0016	0,08
GATA3	-0,84	7,52	-2,71	0,0099	0,12
GHR	-0,63	7,8	-2,51	0,016	0,14
GLI1	-0,53	7,1	-2,12	0,0399	0,21
GNA11	0,25	10,71	2,47	0,0178	0,14
GPC4	-0,66	6,89	-2,51	0,0162	0,14
HDAC3	-0,34	9,92	-2,61	0,0127	0,13
HDAC4	-0,24	9,52	-1,99	0,053	0,25
HDAC5	-0,34	10,4	-2,84	0,007	0,12
HES5	-0,48	7,51	-1,99	0,0529	0,25
HHEX	-0,56	9,24	-3,43	0,0014	0,08
HSP90B1	0,32	10,85	2,38	0,0222	0,16
ID4	-0,61	9,93	-2,45	0,0189	0,15
IDH1	-0,36	9,25	-2,53	0,0156	0,13
IGFBP3	0,85	11,67	2,21	0,0329	0,2
IL11RA	-0,5	9,9	-2,97	0,005	0,11
IL13RA2	1,17	5,22	2,88	0,0063	0,12
IL1R2	-0,57	7,68	-2,1	0,0421	0,22
IL1RAP	0,4	9,11	2,81	0,0077	0,12
IL20RA	-0,59	7,95	-2,14	0,0382	0,21
IL20RB	-0,63	10,74	-2,41	0,0205	0,15
IL7	-0,51	6,76	-2,38	0,0221	0,16
IRAK3	-0,53	8,37	-2,01	0,0514	0,25
IRS1	-0,57	8,28	-2,75	0,0088	0,12
ITGA3	0,98	11,48	4,16	0,0002	0,04
ITGA6	0,61	11,67	3,19	0,0027	0,1
ITGB3	1,02	9,15	2,79	0,0081	0,12
ITGB8	0,72	10,11	3,43	0,0014	0,08
JAG2	-0,47	10,77	-2,77	0,0083	0,12
JAK2	-0,4	10,92	-2,66	0,0111	0,13
KITLG	-0,46	9,99	-3,11	0,0034	0,1
KLF4	-0,43	12,11	-2,09	0,0429	0,22
LAMA3	-0,56	8	-2,75	0,0089	0,12
LEF1	0,57	9,13	2,15	0,0377	0,21
LFNG	-0,41	8,78	-1,99	0,0535	0,25
LIFR	-0,8	9,64	-3,57	0,0009	0,08
MAD2L2	0,44	9,86	2,71	0,0097	0,12
MAP2K6	-0,51	7,3	-3,01	0,0045	0,11
MAP3K8	-0,37	8,67	-2,73	0,0094	0,12
MAPK8IP1	-0,6	6,21	-2,13	0,0395	0,21
MAPK9	-0,24	9,16	-2,09	0,0434	0,22
MED12	-0,41	9,56	-2,73	0,0093	0,12
MLLT4	-0,37	10,64	-2,26	0,0294	0,19
MMP3	0,99	6,23	2,16	0,037	0,21
NASP	-0,33	8,05	-2,15	0,0377	0,21
NF1	-0,34	10,22	-2,98	0,0049	0,11
NGFR	1,09	10,57	2,54	0,0151	0,13
NKD1	-0,99	8,77	-3,12	0,0034	0,1
NSD1	-0,27	9,84	-2,55	0,0147	0,13
NTF3	-0,72	4,93	-2,34	0,0242	0,17
NTRK1	1,3	4,92	2,01	0,0514	0,25
NTRK2	-0,73	9,88	-2,67	0,0108	0,13
NUPR1	-0,5	10,61	-2,85	0,0069	0,12
PAK3	-0,75	5,67	-3,04	0,0041	0,11
PBX1	-0,4	9,6	-2,33	0,0248	0,17
PDGFC	-0,47	9,19	-3,29	0,0021	0,1
PIK3CB	-0,29	9,36	-2,22	0,0318	0,2
PIK3R1	-0,44	10,72	-2,91	0,0059	0,12
PLA2G10	-0,99	3,99	-2,54	0,0152	0,13
PLA2G2A	1,04	10,1	2,02	0,0502	0,25
PLA2G4C	-0,73	8,7	-3,18	0,0028	0,1
PLA2G5	-0,86	4,26	-2,22	0,032	0,2
PLAT	0,92	10,02	2,83	0,0073	0,12
PLAU	0,36	9,41	2,19	0,0346	0,2
PLCB1	-0,34	8,13	-2,02	0,0496	0,24
PLCB4	-0,62	7,66	-2,83	0,0072	0,12
PLCG2	-0,35	8,64	-2,54	0,015	0,13
PPARG	-0,86	7,35	-2,39	0,0214	0,16
PPARGC1A	-0,87	7,68	-3,03	0,0042	0,11
PPP3CA	-0,45	9,89	-3,19	0,0027	0,1
PPP3R1	-0,25	11,87	-2,3	0,027	0,17
PRKAA2	-0,94	6,24	-3,75	0,0006	0,07
PROM1	-0,59	5,69	-2,13	0,0391	0,21
RAC1	-0,32	12,3	-2,14	0,0381	0,21
RAD50	-0,4	9,6	-2,85	0,0069	0,12
RASA4	-0,42	11,13	-2,43	0,0195	0,15
RASGRP2	-0,64	7,67	-2,56	0,0143	0,13
RELN	-0,6	6,85	-2,5	0,0164	0,14
RNF43	-0,58	6,78	-2,42	0,0203	0,15
RPS27A	-0,52	16,1	-3,55	0,001	0,08
RPS6KA6	-0,92	6,47	-3,73	0,0006	0,07
RRAS2	-0,57	9,24	-2,93	0,0056	0,12
RUNX1T1	-0,46	9,27	-2,5	0,0166	0,14
RXRG	1,36	8,98	3,71	0,0006	0,07
SF3B1	-0,47	11,38	-3,4	0,0015	0,08
SGK2	-1,06	7,17	-3,04	0,0041	0,11
SHC4	1,05	8,2	2,63	0,0121	0,13
SIRT4	-0,48	6,1	-2,25	0,0296	0,19
SKP2	-0,26	9,14	-2,2	0,0334	0,2
SMAD3	-0,44	10,2	-2,61	0,0128	0,13
SMAD9	-0,93	7,82	-4,94	0	0,01
SMARCB1	0,29	10,67	3,01	0,0045	0,11
SOCS3	1,16	9,82	2,72	0,0097	0,12
SP1	-0,41	10,42	-2,19	0,034	0,2
SPRY1	-0,75	9,5	-4,79	0	0,01
SPRY2	0,48	10,24	2,04	0,048	0,24
SPRY4	0,83	9,47	2,39	0,0214	0,16
SYK	-0,35	9,48	-2,66	0,0112	0,13
TBL1XR1	-0,3	11,43	-2,22	0,0321	0,2
TCF3	-0,3	9,73	-2,19	0,0342	0,2
TET2	-0,44	10,46	-2,77	0,0084	0,12
TFDP1	-0,39	10,52	-2,8	0,0077	0,12
TMUB2	-0,33	10,14	-2,36	0,0232	0,16
TSC1	-0,38	9,63	-2,37	0,0225	0,16
TSPAN7	-0,77	8,93	-2,86	0,0067	0,12
VEGFA	0,58	9,73	3,55	0,001	0,08
VHL	-0,32	10,59	-2,74	0,0091	0,12
WHSC1L1	-0,36	10,65	-2,77	0,0084	0,12
WNT2B	-0,44	8,13	-1,98	0,0541	0,25
WNT5B	-0,35	7,41	-2,04	0,0482	0,24
WT1	-1,06	3,99	-2,33	0,0252	0,17
ZAK	-0,25	8,3	-2,06	0,046	0,23
ZBTB16	-1,57	8,83	-3,99	0,0003	0,05
ZC3H14	-0,33	10,26	-2,64	0,0117	0,13
S2.3: Identified Significantly Differentially Expressed Genes in AST versus MST
Genes	log FC	AveExpr	t	p	adj.p
COL11A1	-1,44	7,71	-3,29	0,0028	0,2
COL6A6	-1,01	6,12	-4,06	0,0004	0,2
DNMT3A	0,53	9,67	3,52	0,0016	0,2
FGF19	0,96	5,06	3,01	0,0057	0,25
IRAK3	0,64	8,45	3,82	0,0007	0,2
ITGA3	-1,39	11,35	-3,41	0,0021	0,2
ITGA7	-0,88	7,79	-3,27	0,003	0,2
ITGB8	-1,06	9,98	-3,02	0,0055	0,25
NGFR	-1,72	10,38	-3,52	0,0015	0,2
NRAS	0,5	10,1	3,25	0,0031	0,2
PIK3CD	0,79	9,44	3,29	0,0028	0,2
PLA2G2A	-1,56	9,98	-3,39	0,0022	0,2
SMAD3	0,51	10,19	3,02	0,0055	0,25
SP1	0,55	10,48	3	0,0057	0,25
TFDP1	0,65	10,64	3,44	0,0019	0,2
TMUB2	0,48	10,21	3,26	0,0031	0,2
VEGFA	-0,49	9,87	-3,16	0,0039	0,23
ZC3H14	0,52	10,35	3,12	0,0043	0,24

## Sheet: Table S3
Table S3: Library size of the studied cases (SN, AST and MST)
# of tissue specimen	Library size
SN1	304367
SN2	112785
SN3	397377
SN4	384427
SN5	202170
SN6	427981
SN7	229531
SN8	348274
SN9	409425
SN10	288800
SN11	463545
SN12	581555
SN13	113315
SN14	292412
SN15	441202
SN16	487985
SN17	714203
SN18	370175
SN19	680133
SN20	66532
SN21	58791
SN22	56908
SN23	126310
SN24	269059
SN25	36539
SN26	90012
SN27	57349
AST1	129325
AST2	372287
AST3	457096
AST4	789054
AST5	676561
AST6	403400
AST7	330296
AST8	621406
AST9	52779
AST10	91368
MST1	355790
MST2	162080
MST3	477494
MST4	271590
MST5	387426
MST6	164207
MST7	285961
MST8	783191
MST9	369389
MST10	259461
MST11	116279
MST12	19042
MST13	79628
MST14	37348

## Sheet: Table S4
Characteristics of Identified Gene Pathways
Top 10 Hallmark gene sets in SN vs. MST
Pathway	# of genes	Direction	P-value	FDR q-value	Description
HALLMARK EPITHELIAL MESENCHYMAL TRANSITION	42	Upregulation	0	0.0001	Genes defining epithelial-mesenchymal transition, as in wound healing, fibrosis and metastasis
HALLMARK COAGULATION	17	Upregulation	0	0.0001	Genes encoding components of blood coagulation system; also upregulated in platelets
HALLMARK TNFA SIGNALING VIA NFKB	46	Upregulation	0.0168	0.1993	Genes regulated by NF-kB in response to TNF
HALLMARK UNFOLDED PROTEIN RESPONSE	8	Upregulation	0.0194	0.1993	Genes upregulated during unfolded protein response, a cellular stress response related to the endoplasmic reticulum
HALLMARK MYOGENESIS	20	Upregulation	0.0334	0.2741	Genes involved in development of skeletal muscle (myogenesis)
HALLMARK ANGIOGENESIS	9	Upregulation	0.0806	0.5505	Genes upregulated during formation of blood vessels (angiogenesis)
HALLMARK COMPLEMENT	24	Upregulation	0.1942	0.8391	Genes encoding components of the complement system, which is part of the innate immune system
HALLMARK APICAL SURFACE	6	Downregulation	0.2208	0.8391	Genes encoding proteins over-represented on the apical surface of epithelial cells, e.g., important for cell polarity (apical area)
HALLMARK ESTROGEN RESPONSE EARLY	16	Downregulation	0.2334	0.8391	Genes defining early response to estrogen
HALLMARK KRAS SIGNALING UP	34	Upregulation	0.2347	0.8391	Genes up-regulated by KRAS activation
Top 10 Hallmark gene sets in SN vs. AST
Pathway	# of genes	Direction	P-value	FDR q-value	Description
HALLMARK EPITHELIAL MESENCHYMAL TRANSITION	42	Upregulation	0	0.0001	Genes defining epithelial-mesenchymal transition, as in wound healing, fibrosis and metastasis
HALLMARK COAGULATION	17	Upregulation	0	0.0001	Genes encoding components of blood coagulation system; also upregulated in platelets
HALLMARK TNFA SIGNALING VIA NFKB	46	Upregulation	0.0168	0.1993	Genes regulated by NF-kB in response to TNF
HALLMARK UNFOLDED PROTEIN RESPONSE	8	Upregulation	0.0194	0.1993	Genes upregulated during unfolded protein response, a cellular stress response related to the endoplasmic reticulum
HALLMARK MYOGENESIS	20	Upregulation	0.0334	0.2741	Genes involved in development of skeletal muscle (myogenesis)
HALLMARK ANGIOGENESIS	9	Upregulation	0.0806	0.5505	Genes upregulated during formation of blood vessels (angiogenesis)
HALLMARK COMPLEMENT	24	Upregulation	0.1942	0.8391	Genes encoding components of the complement system, which is part of the innate immune system
HALLMARK APICAL SURFACE	6	Downregulation	0.2208	0.8391	Genes encoding proteins over-represented on the apical surface of epithelial cells, e.g., important for cell polarity (apical area)
HALLMARK ESTROGEN RESPONSE EARLY	16	Downregulation	0.2334	0.8391	Genes defining early response to estrogen
HALLMARK KRAS SIGNALING UP	34	Upregulation	0.2347	0.8391	Genes up-regulated by KRAS activation
Top 10 Hallmark gene sets in AST vs. MST
Pathway	# of genes	Direction	P-value	FDR q-value	Description
HALLMARK EPITHELIAL MESENCHYMAL TRANSITION	42	Downregulation	0	0.0001	Genes defining epithelial-mesenchymal transition, as in wound healing, fibrosis and metastasis
HALLMARK COAGULATION	17	Downregulation	0	0.0209	Genes encoding components of blood coagulation system; also upregulated in platelets
HALLMARK G2M CHECKPOINT	37	Upregulation	0.003	0.0406	Genes involved in the G2/M checkpoint, as in progression through the cell division cycle
HALLMARK E2F TARGETS	40	Upregulation	0.0046	0.0468	Genes encoding cell cycle related targets of E2F transcription factors.
HALLMARK MYOGENESIS	20	Downregulation	0.0082	0.0669	Genes involved in development of skeletal muscle (myogenesis)
HALLMARK ANGIOGENESIS	9	Downregulation	0.0134	0.0914	Genes upregulated during formation of blood vessels (angiogenesis)
HALLMARK TNFA SIGNALING VIA NFKB	46	Downregulation	0.0179	0.1046	Genes regulated by NF-kB in response to TNF
HALLMARK NOTCH SIGNALING	18	Downregulation	0.0598	0.3067	Genes upregulated by activation of Notch signaling
HALLMARK COMPLEMENT	24	Downregulation	0.1043	0.4751	Genes encoding components of the complement system, which is part of the innate immune system
HALLMARK UV RESPONSE DN	35	Downregulation	0.1551	0.636	Genes down (DN)-regulated in response to ultraviolet (UV) radiation

## Sheet: Table S5
Table S5: Gene expression values of the signature genes in the Skin Cutaneous Melanoma (SKCM) dataset provided by the Cancer Genome Atlas (TCGA, (Cancer Genome Atlas 2015))
Signature gene	Primary Melanomas	Metastasized Melanoma	Range primary and metastasized melanoma	p-value
NRAS	10.2882	10.6363	-0.348096	0.000133859
NF1	10.208	10.5561	-0.34805	0.000593819
BMP2	4.38684	4.73155	-0.344712	0.0787876
IFNA17	0	0.0304062	-0.0304062	0.0112262
EIF2B4	9.96417	9.76224	0.20192	0.000241336
FZD9	7.53049	6.43506	1.09542	7.41982e-07
